# Supplementary material for: Age-Dependent Modifications of AMPA Receptor Subunit Expression Levels and Related Cognitive Effects in 3xTg-AD Mice
Source: Front Aging Neurosci. 2014 Aug 5;6:200. doi: 10.3389/fnagi.2014.00200 (PMC4122177; doi:10.3389/fnagi.2014.00200)
Supplement: Supplementary file 1 [file Data_Sheet1.XLSX]

## Sheet: Sheet1
	Table S1. Two-factor ANOVA and Fisher’s least significant difference (LSD) post-hoc test of qRT-PCR data of GAPDH. Significance of differences between expression levels of GAPDH (housekeeping gene) mRNA (Ct) from young and old 3xTg-AD mice and age-matched WT mice. Genotype and age were the independent factors. Significant p values (*p<0.05) are bold.
	Two factor ANOVA				Fisher LSD post hoc test, p
	Housekeeping Gene	Age	Genotype	Age* Genotype	WT 3m.o.a. vs WT 12m.o.a.	WT 3m.o.a. vs 3xTg-AD 3m.o.a.	WT 3m.o.a. vs 3xTg-AD 12m.o.a.	WT 12m.o.a. vs 3xTg-AD 3m.o.a.	WT 12 m.o.a. vs 3xTg-AD 12m.o.a.	3xTg-AD 3m.o.a. vs 3xTg-AD 12m.o.a.
	GAPDH	0.790	0.574	0.346	0.627754	0.783	0.559	0.833	0.290	0.393
	Table S2. Two-factor ANOVA and Fisher’s least significant difference (LSD) post-hoc test of qRT-PCR data. Significance of differences between expression levels of GluA1-4 subunit mRNA (2-∆Ct) from young and old 3xTg-AD mice and age-matched WT mice. Genotype and age were the independent factors. Significant p values (*p<0.05) are bold ; ~ indicates a trend toward significant differences (0.05 <p<0…
	Two factor ANOVA					Fisher LSD post hoc test, p
	Gene	Age	Genotype	Age* Genotype		WT 3m.o.a. vs WT 12m.o.a.	WT 3m.o.a. vs 3xTg-AD 3m.o.a.	WT 3m.o.a. vs 3xTg-AD 12m.o.a.	WT 12m.o.a. vs 3xTg-AD 3m.o.a.	WT 12 m.o.a. vs 3xTg-AD 12m.o.a.	3xTg-AD 3m.o.a. vs 3xTg-AD 12m.o.a.
	GluA1	0.040*	0.212	0.377		0.357	0.128	0.534	0.020*	0.793	0.045*
	GluA2	0.778	0.384	0.031*		0.073 ~	0.308	0.68	0.404	0.038*	0.173
	GluA3	0.456	0.444	0.001*		0.004*	0.039*	0.989	0.278	0.005*	0.047*
	GluA4	0.097	0.074	0.032*		0.684	0.007*	0.923	0.016*	0.771	0.011*
	Table S3. Two-factor ANOVA and Fisher’s least significant difference (LSD) post-hoc test for Morris Water Maze task. Significance of differences between latency, number of crosses, T. Target and T. Opposite obtained from the 1.5 and 24 h probe tests in young or old 3xTg-AD and age matched WT mice. Genotype and age were the independent factors. Significant p values (*p<0.05) are bold ; ~ indicates…
	Two factor ANOVA					Fisher LSD post hoc test, p
	MWM parameters	Genotype	Age	Age* Genotype		WT 3m.o.a. vs WT 12m.o.a.	WT 3m.o.a. vs 3xTg-AD 3m.o.a.	WT 3m.o.a. vs 3xTg-AD 12m.o.a.	WT 12m.o.a. vs 3xTg-AD 3m.o.a.	WT 12 m.o.a. vs 3xTg-AD 12m.o.a.	3xTg-AD 3m.o.a. vs 3xTg-AD 12m.o.a.
	Latency 1.5h	0.211	0.098	0.949		0.227	0.384	0.750	0.050*	0.359	0.239
	Crosses 1.5h	0.198	0.091	0.669		0.142	0.523	0.748	0.044*	0.237	0.341
	T. Target 1.5h	0.942	0,004*	0.656	0.0198772	0.020	0.707	0.027	0.042	0.797	0.059
	T. Opposite 1.5h	0.46	0,000*	0.867	0.00802363	0.008	0.677	0.001	0.019	0.531	0.003
	Latency 24h	0.066	0.657	0.547		0.471	0.343	0.290	0.113	0.092 ~	0.908
	Crosses 24h	0.140	0.140	0.051		0.022*	0.701	1000	0.046*	0.022*	0.701
	T. Target 24h	0.984	0.288	0.237		0.126	0.395	0.447	0.451	0.401	0.927
	T. Opposite 24h	0.068	0.006*	0.480		0.121	0.391	0.002*	0.442	0.083 ~	0.013*
	Table S4. Correlation coefficients and p-value from Spearman correlation analysis of GluA1-4 mRNA levels and MWM performances in young WT mice. Correlations were assessed between mRNA GluA1-4 subunit expression levels (2-∆Ct),MWM latency and number of crosses obtained from short- and long- term memory tests. Spearman coefficients calculated for significant correlations are shown in bold ( p<0.05)…
	Variables	GluA1	GluA2	GluA3	GluA4	GluA4	Latency 1.5h	Crosses 1.5h	Latency 24h	Crosses 24h
	GluA1	1
	GluA2	0.986 (p=0.003)	1
	GluA3	0.812 (p=0.058)	0.779 (p=0.103)	1
	GluA4	0.676 (p=0.175)	0.686 (p=0.136)	0.789 (p=0.103)	1	1
	Latency 1.5h	-0.086 (p=0.919)	-0.145 (P=0.714)	-0.232 (p=0.658)	0.101 (p=0.919)	0.101 (p=0.919)	1
	Crosses 1.5h	0.257 (p=0.658)	0.29 (p=0.564)	0.551 (p=0.297)	0.304 (p=0.564)	0.304 (p=564)	-0.886 (p=0.033)	1
	Latency 24h	-0.771 (p=0.103)	-0.841 (p=0.033)	-0.406 (p=0.419)	-0.27 (p=0.564)	-0.270 (p=0.564)	0.314 (p=0.564)	-0.2 (p=0.714)	1
	Crosses 24h	0.802 (p=0.058)	0.751 (p=0.103)	0.376 (p=0.497)	0.237 (p=0.658)	0.237 (p=0.658)	0.093 (p=0.919)	-0.093 (p=0.803)	-0.679 (p=0.136)	1
	Table S5. Correlation coefficients and p-value from Spearman correlation analysis of GluA1-4 mRNA levels and MWM performances in young 3xTg-AD mice. Correlations were assessed between mRNA GluA1-4 subunit expression levels (2-∆Ct), MWM latency and number of crosses obtained in the short- and long- term memory tests. Spearman coefficients calculated for significant correlations are shown in bold (…
	Variables	GluA1	GluA2	GluA3	GluA4	GluA4	Latency 1,5 h	Crosses 1,5 h	Latency 24h	Crosses 24h
	GluA1	1
	GluA2	0.2 (p=0.714)	1
	GluA3	0.455 (p=0.419)	-0.213 (p=0.658)	1
	GluA4	0.334 (p=0.564)	-0.698 (p=0.136)	0.419 (p=0.419)	1	1
	Latency 1,5h	0.2 (p=0.714)	1.000 (p=0.003)	-0.213 (p=0.658)	-0.698 (p=0.136)	-0.698 (p=0.136)	1
	Crosses 1,5h	-0.551 (p=0.242)	-0.667 (p=0.136)	0.431 (p=0.419)	0.308 (p=0.564)	0.308 (p=0.564)	-0.667 (p=0.136)	1
	Latency 24h	0.029 (p=1)	0.486 (p=0.356)	0.152 (p=0.803)	-0.516 (p=0.297)	-0.516 (p=0.297)	0.486 (p=0.356)	-0.058 (p=0.919)	1
	Crosses 24h	-0.029 (p=0.919)	-0.471 (p=0.356)	0.438 (p=0.419)	0.594 (p=0.242)	0.594 (p=0.242)	-0.471 (p=0.356)	0.493 (p=0.356)	-0.736 (p=0.103)	1
	Table S6. Correlation coefficients and p-value from Spearman correlation analysis of GluA1-4 mRNA levels and MWM performances in old WT mice. Correlations were assessed between mRNA GluA1-4 subunit expression levels (2-∆Ct), MWM latency and number of crosses obtained in the short- and long- term memory tests. Spearman coefficients calculated for significant correlations are shown in bold ( p<0.05…
	Variables	GluA1	GluA2	GluA3	GluA4	GluA4	Latency 1,5 h	Crosses 1,5 h	Latency 24h	Crosses 24h
	GluA1	1
	GluA2	0.086 (p=0.919)	1
	GluA3	0.174 (p=0.714)	0.928 (p=0.017)	1
	GluA4	0.414 (p=0.419)	0.828 (p=0.058)	0.840(p=0.058)	1	1
	Latency 1,5h	0,029 (p=1.000)	0.086 (p=0.919)	0,029 (p=1.000)	0.207 (p=0.714)	0.207 (p=0.714)	1
	Crosses 1,5h	-0.754 (p=0.103)	0.319 (p=0.564)	0.368 (p=0.497)	0.000 (p=1.000)	0.000 (p=1.000)	0,232 (p=0.568)	1
	Latency 24h	0.543 (p=0.297)	0.314 (p=0.564)	0.406 (p=0.419)	0.621 (p=0.242)	0.621 (p=0.242)	-0.486 (p=0.356)	-0.493 (p=0.297)	1
	Crosses 24h	-0.530 (p=0.297)	0.000 (p=1.000)	-0.209 (p=0.658)	0.594 (p=0.242)	-0.533 (p=0.297)	-0.029 (p=0.919)	0.358 (p=0.497)	-0.736 (p=0.103)	1
	Table S7. Correlation coefficients and p-value from Spearman correlation analysis of GluA1-4 mRNA levels and MWM performances in old 3xTg-AD mice. Correlations were assessed between mRNA GluA1-4 subunit expression levels (2-∆Ct), MWM latency and number of crosses obtained in the short- and long- term memory tests. Spearman coefficients calculated for significant correlations are shown in bold ( p…
	Variables	GluA1	GluA2	GluA3	GluA4	GluA4	Latency 1,5 h	Crosses 1,5 h	Latency 24h	Crosses 24h
	GluA1	1
	GluA2	0.174 (p=0.714)	1
	GluA3	0.441 (p=0.419)	0.537 (p=0.297)	1
	GluA4	-0.123 (p=0.803)	-0.188 (p=0.714)	0.572 (p=0.242)	1	1
	Latency 1,5h	0,771 (p=0.103)	0.638 (p=0.175)	0,706 (p=0.136)	0.207 (p=0.714)	0.062 (p=0.919)	1
	Crosses 1,5h	0.235 (p=0.658)	-0.627 (p=0.175)	0.136 (p=0.803)	0.000 (p=1.000)	0.636 (p=0,175)	0,088 (p=0.919)	1
	Latency 24h	-0.319 (p=0.497)	0.500 (p=0.356)	0.672 (p=0.175)	0.621 (p=0.242)	0.689 (p=0.136)	0.232 (p=0.658)	-0.030 (p=0.919)	1
	Crosses 24h	0.203 (p=0.714)	-0.647 (p=0.175)	-0.761 (p=0.103)	0.594 (p=0.242)	-0.533 (p=0.297)	-0.290 (p=0.564)	0.239 (p=0.658)	-0.941 (p=0.017)	1
